# Supplementary material for: Plasma Metabolite Profiles of Children with Autism Spectrum Disorder
Source: Metabolites. 2025 Dec 4;15(12):780. doi: 10.3390/metabo15120780 (PMC12734473; doi:10.3390/metabo15120780)
Supplement: Supplementary file 1 [file metabolites-15-00780-s001.zip]

Archive with 2 entries (2 files):
- Supplementary_Methods_271125.pdf
- Supplementary_Tables_271125.xlsx
